# Supplementary material for: Delivery of Basic Fibroblast Growth Factor Through an In Situ Forming Smart Hydrogel Activates Autophagy in Schwann Cells and Improves Facial Nerves Generation via the PAK-1 Signaling Pathway
Source: Front Pharmacol. 2022 Apr 1;13:778680. doi: 10.3389/fphar.2022.778680 (PMC9011134; doi:10.3389/fphar.2022.778680)
Supplement: Supplementary file 1 [file DataSheet3.ZIP]

Archive with 6 entries (6 files):
- figure 2C FNI (2).tiff
- figure 2C FNI (3).tiff
- figure 2C P-bFGF (1).tiff
- figure 2C P-bFGF (2).tiff
- figure 2C P-bFGF (3).tiff
- figure 2C FNI (1).tiff
