# Supplementary material for: Delivery of Basic Fibroblast Growth Factor Through an In Situ Forming Smart Hydrogel Activates Autophagy in Schwann Cells and Improves Facial Nerves Generation via the PAK-1 Signaling Pathway
Source: Front Pharmacol. 2022 Apr 1;13:778680. doi: 10.3389/fphar.2022.778680 (PMC9011134; doi:10.3389/fphar.2022.778680)
Supplement: Supplementary file 2 [file DataSheet8.ZIP]

Archive with 12 entries (11 files):
- Figure5/
- Figure5/H-figure 5 GAPDH.tif
- Figure5/H-figure 5 LC3.tif
- Figure5/H-figure 5 p62.tif
- Figure5/figure 5 ATG5.tif
- Figure5/figure 5 GADPH.tif
- Figure5/figure 5 LC3 .tif
- Figure5/figure 5 PAK1.tif
- Figure5/figure 5 PPAK1.tif
- Figure5/figure 5 beclin1 .tif
- Figure5/figure 5 p62.tif
- Figure5/figure 5B-G I-J.xls
