# Supplementary material for: Delivery of Basic Fibroblast Growth Factor Through an In Situ Forming Smart Hydrogel Activates Autophagy in Schwann Cells and Improves Facial Nerves Generation via the PAK-1 Signaling Pathway
Source: Front Pharmacol. 2022 Apr 1;13:778680. doi: 10.3389/fphar.2022.778680 (PMC9011134; doi:10.3389/fphar.2022.778680)
Supplement: Supplementary file 2 [file DataSheet8.ZIP › Figure5/figure 5B-G I-J.xls]

## Sheet: Sheet1
ATG5/GAPDH	control	H2O2	Poloxamer	bFGF	P-bFGF	IPA-3
	0.99585	1.26142	1.52901	2.01768	2.55721	1.3378
	1.16026	1.54133	1.26624	1.70677	1.90347	1.60911
	0.843887	1.15109	1.11297	1.61197	2.04572	1.56749	Tukey's multiple comparisons test				FNI vs P-bFGF		P<0.01
											P-bFGF vs IPA-3		P<0.05
P62/GAPDH	control	H2O2	Poloxamer	bFGF	P-bFGF	IPA-3
	0.783899	0.892449	0.952549	0.566057	0.49393	1.44458
	1.21163	1.01929	0.891416	0.654487	0.470814	1.14382
	1.00447	0.84942	0.874117	0.733198	0.555194	0.987055	Tukey's multiple comparisons test				FNI vs P-bFGF		P<0.05
											P-bFGF vs IPA-3		P<0.001
beclin1/GAPDH	control	H2O2	Poloxamer	bFGF	P-bFGF	IPA-3
	1.16422	1.37541	1.47836	1.83774	2.01045	1.46749
	0.945623	1.42786	1.39473	1.82753	2.00235	1.83055
	0.890162	1.26479	1.29653	1.84467	2.28051	1.54333	Tukey's multiple comparisons test				FNI vs P-bFGF		P<0.001
											P-bFGF vs IPA-3		P<0.01
LC3B/GAPDH	control	H2O2	Poloxamer	bFGF	P-bFGF	IPA-3
	0.811871	1.42361	1.5661	2.42792	3.50421	2.38187
	1.40278	1.63244	1.73683	2.33548	2.51945	1.9969
	0.785353	1.87484	1.26965	2.4739	3.1219	2.03938	Tukey's multiple comparisons test				FNI vs P-bFGF		P<0.001
											P-bFGF vs IPA-3		P<0.05
P-PAK1/GAPDH	control	H2O2	Poloxamer	bFGF	P-bFGF	IPA-3
	0.613062	7.62004	7.81589	8.80393	9.55382	5.45483
	0.601389	3.74921	5.22713	6.80967	9.66663	2.68529
	1.78555	5.16861	5.01371	8.16293	9.77573	6.57362	Tukey's multiple comparisons test				FNI vs P-bFGF		P<0.05
											P-bFGF vs IPA-3		P<0.05
PAK1/GAPDH	control	H2O2	Poloxamer	bFGF	P-bFGF	IPA-3
	1.07707	0.768359	0.741825	0.646664	0.472842	1.08278
	1.04221	0.761165	0.661402	0.516879	0.329204	0.804918
	0.880717	0.91767	1.00428	0.78887	0.475508	0.863285	Tukey's multiple comparisons test				FNI vs P-bFGF		P<0.05
											P-bFGF vs IPA-3		P<0.01
LC3B/GAPDH	control	H2O2	H2O2+bFGF	H2O2+Baf	H2O2+bFGF+Baf	H2O2+bFGF+Baf+IPA-3	H2O2+bFGF+IPA-3
	0.829645	1.51985	1.93912	1.97756	2.67233	1.80718	0.867181
	1.13432	0.858613	1.26351	1.84359	2.51732	1.38535	1.50977
	1.03604	1.085	1.4603	1.72071	2.55852	1.56417	1.2959		Tukey's multiple comparisons test				H2O2+Baf group vs H2O2+bFGF+Baf group		P<0.05
													H2O2+bFGF+Baf group vs H2O2+bFGF+Baf+IPA-3 group		P<0.01
P62/GAPDH	control	H2O2	H2O2+bFGF	H2O2+Baf	H2O2+bFGF+Baf	H2O2+bFGF+Baf+IPA-3	H2O2+bFGF+IPA-3
	0.807478	0.837649	0.69566	0.926481	1.26808	1.30566	0.870295
	1.17306	0.795968	0.480117	0.801516	1.16031	1.12165	0.963813
	1.01946	0.636737	0.579564	0.858275	1.15347	1.39513	0.752582		Tukey's multiple comparisons test				H2O2+Baf group vs H2O2+bFGF+Baf group		P<0.05
													H2O2+bFGF+Baf+IPA-3 group vs H2O2+bFGF+IPA-3 group		P<0.01
