# Supplementary material for: Delivery of Basic Fibroblast Growth Factor Through an In Situ Forming Smart Hydrogel Activates Autophagy in Schwann Cells and Improves Facial Nerves Generation via the PAK-1 Signaling Pathway
Source: Front Pharmacol. 2022 Apr 1;13:778680. doi: 10.3389/fphar.2022.778680 (PMC9011134; doi:10.3389/fphar.2022.778680)
Supplement: Supplementary file 3 [file DataSheet9.ZIP]

Archive with 24 entries (23 files):
- Figure6/
- Figure6/figure 6 BAX.tif
- Figure6/figure 6 GADPH.tif
- Figure6/figure 6 bcl2.tif
- Figure6/figure 6A H2O2 (1).tif
- Figure6/figure 6A H2O2 (2).tif
- Figure6/figure 6A H2O2 (3).tif
- Figure6/figure 6A IPA-3 (1).png
- Figure6/figure 6A IPA-3 (1).tif
- Figure6/figure 6A IPA-3 (2).tif
- Figure6/figure 6A P-bFGF (1).tif
- Figure6/figure 6A P-bFGF (2).tif
- Figure6/figure 6A P-bFGF (3).tif
- Figure6/figure 6A Poloxamer (1).tif
- Figure6/figure 6A Poloxamer (2).tif
- Figure6/figure 6A Poloxamer (3).tif
- Figure6/figure 6A bFGF (1).tif
- Figure6/figure 6A bFGF (2).tif
- Figure6/figure 6A bFGF (3).tif
- Figure6/figure 6A control (1).tif
- Figure6/figure 6A control (2).tif
- Figure6/figure 6A control (3).tif
- Figure6/figure 6B fluorescence.xls
- Figure6/figure 6D-E.xls
