# Supplementary material for: Delivery of Basic Fibroblast Growth Factor Through an In Situ Forming Smart Hydrogel Activates Autophagy in Schwann Cells and Improves Facial Nerves Generation via the PAK-1 Signaling Pathway
Source: Front Pharmacol. 2022 Apr 1;13:778680. doi: 10.3389/fphar.2022.778680 (PMC9011134; doi:10.3389/fphar.2022.778680)
Supplement: Supplementary file 3 [file DataSheet9.ZIP › Figure6/figure 6B fluorescence.xls]

## Sheet: Sheet1
cleaved caspase-3	control	H2O2	Poloxamer	bFGF	P-bFGF	IPA-3
	1.02363	2.73337	2.29648	1.57382	1.04928	1.98505
	0.93817	2.50061	2.78204	1.47727	0.86353	2.0997
	1.10321	2.38589	2.2805	1.69716	0.978954	1.97247
	0.93499	2.37826	2.33083	1.58492	0.958668	2.08584
						Tukey's multiple comparisons test				FNI vs P-bFGF		P<0.0001
										P-bFGF vs IPA-3		P<0.0001
