# Supplementary material for: Delivery of Basic Fibroblast Growth Factor Through an In Situ Forming Smart Hydrogel Activates Autophagy in Schwann Cells and Improves Facial Nerves Generation via the PAK-1 Signaling Pathway
Source: Front Pharmacol. 2022 Apr 1;13:778680. doi: 10.3389/fphar.2022.778680 (PMC9011134; doi:10.3389/fphar.2022.778680)
Supplement: Supplementary file 3 [file DataSheet9.ZIP › Figure6/figure 6D-E.xls]

## Sheet: Sheet1
Bax/GAPDH	control	H2O2	Poloxamer	bFGF	P-bFGF	IPA-3
	0.768183	1.74344	1.43725	1.28972	1.02856	2.16347
	1.02116	1.46113	1.73973	1.65052	0.984983	2.27622
	1.07195	1.5885	1.75284	1.61278	1.28848	2.20043	Tukey's multiple comparisons test				FNI vs P-bFGF		P<0.05
											P-bFGF vs IPA-3		P<0.0001
Bcl2/GAPDH	control	H2O2	Poloxamer	bFGF	P-bFGF	IPA-3
	1.18907	0.89646	0.967432	1.12416	1.39694	1.2041
	0.982558	0.780376	0.777599	1.20938	1.30187	0.947868
	0.828377	0.94964	0.883685	1.15548	1.41053	0.773094	Tukey's multiple comparisons test				FNI vs P-bFGF		P<0.01
											P-bFGF vs IPA-3		P<0.05
