# Supplementary material for: Delivery of Basic Fibroblast Growth Factor Through an In Situ Forming Smart Hydrogel Activates Autophagy in Schwann Cells and Improves Facial Nerves Generation via the PAK-1 Signaling Pathway
Source: Front Pharmacol. 2022 Apr 1;13:778680. doi: 10.3389/fphar.2022.778680 (PMC9011134; doi:10.3389/fphar.2022.778680)
Supplement: Supplementary file 4 [file DataSheet4.ZIP]

Archive with 9 entries (9 files):
- figure 2C Poloxamer (1).tiff
- figure 2C Poloxamer (2).tiff
- figure 2C Poloxamer (3).tiff
- figure 2C sham (1).tiff
- figure 2C sham (2).tiff
- figure 2C sham (3).tiff
- figure 2D MBP.emf
- figure 2D&E.xls
- figure 2E S100.emf
