# Supplementary material for: Delivery of Basic Fibroblast Growth Factor Through an In Situ Forming Smart Hydrogel Activates Autophagy in Schwann Cells and Improves Facial Nerves Generation via the PAK-1 Signaling Pathway
Source: Front Pharmacol. 2022 Apr 1;13:778680. doi: 10.3389/fphar.2022.778680 (PMC9011134; doi:10.3389/fphar.2022.778680)
Supplement: Supplementary file 4 [file DataSheet4.ZIP › figure 2D&E.xls]

## Sheet: Sheet1
S100	sham	FNI	Poloxamer	bFGF	P-bFGF	relative	sham	FNI	Poloxamer	bFGF	P-bFGF
	8.656	2.731	2.856	3.94	6.652		1.17941	0.372109	0.389141	0.53684	0.90636
	6.497	2.328	2.944	3.55	8.953		0.88524	0.317199	0.401131	0.483701	1.21988
	8.069	3.353	3.045	4.133	6.063		1.09943	0.456859	0.414893	0.563137	0.826106
	6.135	3.876	3.665	4.97	6.442		0.835916	0.528119	0.49937	0.677181	0.877746
	7.33925												Tukey's multiple comparisons test				FNI vs P-bFGF		P<0.0001
MBP						relative											bFGF vs P-bFGF		P<0.01
	13.669	5.777	4.977	6.743	8.25		1.05605	0.446324	0.384517	0.520956	0.637386
	12.531	6.11	5.636	6.886	9.694		0.968131	0.472052	0.435431	0.532004	0.748947
	13.141	4.955	6.649	7.471	8.767		1.01526	0.382818	0.513694	0.577201	0.677328
	12.433	5.427	6.763	5.077	8.549		0.960559	0.419284	0.522502	0.392243	0.660486
	12.9435												Tukey's multiple comparisons test				FNI vs P-bFGF		P<0.001
																	bFGF vs P-bFGF		P<0.01
