# Supplementary material for: Delivery of Basic Fibroblast Growth Factor Through an In Situ Forming Smart Hydrogel Activates Autophagy in Schwann Cells and Improves Facial Nerves Generation via the PAK-1 Signaling Pathway
Source: Front Pharmacol. 2022 Apr 1;13:778680. doi: 10.3389/fphar.2022.778680 (PMC9011134; doi:10.3389/fphar.2022.778680)
Supplement: Supplementary file 5 [file DataSheet1.ZIP]

Archive with 21 entries (20 files):
- figure1/
- figure1/Figure 1A.jpg
- figure1/In vivo imaging.xls
- figure1/PbFGF-0h.tif
- figure1/PbFGF-24h.tif
- figure1/PbFGF-3d.tif
- figure1/PbFGF-6h.tif
- figure1/PbFGF-7d.tif
- figure1/bFGF-0h.tif
- figure1/bFGF-1d.tif
- figure1/bfgf-3d.tif
- figure1/bfgf-6h.tif
- figure1/bfgf-7d.tif
- figure1/figure 1B (1).tif
- figure1/figure 1B (2).tif
- figure1/figure1C (1).bmp
- figure1/figure1C (2).bmp
- figure1/figure1C (3).bmp
- figure1/figure1C (4).bmp
- figure1/figure1C (5).bmp
- figure1/figure1C (6).bmp
