# Supplementary material for: Delivery of Basic Fibroblast Growth Factor Through an In Situ Forming Smart Hydrogel Activates Autophagy in Schwann Cells and Improves Facial Nerves Generation via the PAK-1 Signaling Pathway
Source: Front Pharmacol. 2022 Apr 1;13:778680. doi: 10.3389/fphar.2022.778680 (PMC9011134; doi:10.3389/fphar.2022.778680)
Supplement: Supplementary file 5 [file DataSheet1.ZIP › figure1/In vivo imaging.xls]

## Sheet: Sheet1
bFGF-0h	PbFGF-0h	bFGF-6h	PbFGF-6h	bFGF-24h	PbFGF-24h	bFGF-72h	PbFGF-72h	bFGF-7d	PbFGF-7d
1	0.908312	0.828152	0.886898	0.667404	0.775188	0.305043	0.535065	0.235804	0.365038
