# Supplementary material for: Delivery of Basic Fibroblast Growth Factor Through an In Situ Forming Smart Hydrogel Activates Autophagy in Schwann Cells and Improves Facial Nerves Generation via the PAK-1 Signaling Pathway
Source: Front Pharmacol. 2022 Apr 1;13:778680. doi: 10.3389/fphar.2022.778680 (PMC9011134; doi:10.3389/fphar.2022.778680)
Supplement: Supplementary file 6 [file DataSheet6.ZIP]

Archive with 23 entries (22 files):
- Figure3/
- Figure3/LC3.tif
- Figure3/figure 3 ATG5.png
- Figure3/figure 3 GAPDH.tif
- Figure3/figure 3 beclin1 .png
- Figure3/figure 3 p62.png
- Figure3/figure 3A FNI (1).tiff
- Figure3/figure 3A FNI (2).tiff
- Figure3/figure 3A FNI (3).tiff
- Figure3/figure 3A P-bFGF (1).tiff
- Figure3/figure 3A P-bFGF (2).tiff
- Figure3/figure 3A P-bFGF (3).tiff
- Figure3/figure 3A Poloxamer (1).tiff
- Figure3/figure 3A Poloxamer (2).tiff
- Figure3/figure 3A Poloxamer (3).tiff
- Figure3/figure 3A bFGF (1).tiff
- Figure3/figure 3A bFGF (2).tiff
- Figure3/figure 3A bFGF (3).tiff
- Figure3/figure 3A sham (1).tiff
- Figure3/figure 3A sham (2).tiff
- Figure3/figure 3A sham (3).tiff
- Figure3/figure 3B fluorescence.xls
- Figure3/figure 3D-F .xls
