# Supplementary material for: Delivery of Basic Fibroblast Growth Factor Through an In Situ Forming Smart Hydrogel Activates Autophagy in Schwann Cells and Improves Facial Nerves Generation via the PAK-1 Signaling Pathway
Source: Front Pharmacol. 2022 Apr 1;13:778680. doi: 10.3389/fphar.2022.778680 (PMC9011134; doi:10.3389/fphar.2022.778680)
Supplement: Supplementary file 6 [file DataSheet6.ZIP › Figure3/figure 3B fluorescence.xls]

## Sheet: Sheet1
LC3B	sham	FNI	Poloxamer	bFGF	P-bFGF	relative	sham	FNI	Poloxamer	bFGF	P-bFGF
	4.726	13.339	8.064	12.429	27.069		1.09767	3.09813	1.87295	2.88677	6.28707
	6.411	9.738	11.512	19.974	19.999		1.48903	2.26176	2.67379	4.63918	4.64499
	3.088	8.424	5.175	14.88	24.443		0.717222	1.95657	1.20195	3.45604	5.67716
	2.997	5.385	12.821	13.701	33.092		0.696086	1.25073	2.97782	3.18221	7.68598
	4.3055
							Tukey's multiple comparisons test				FNI vs P-bFGF		P<0.001
											bFGF vs P-bFGF		P<0.05
