# Supplementary material for: Delivery of Basic Fibroblast Growth Factor Through an In Situ Forming Smart Hydrogel Activates Autophagy in Schwann Cells and Improves Facial Nerves Generation via the PAK-1 Signaling Pathway
Source: Front Pharmacol. 2022 Apr 1;13:778680. doi: 10.3389/fphar.2022.778680 (PMC9011134; doi:10.3389/fphar.2022.778680)
Supplement: Supplementary file 6 [file DataSheet6.ZIP › Figure3/figure 3D-F .xls]

## Sheet: Sheet1
P62/GAPDH	sham	FNI	Poloxamer	bFGF	p-bFGF
	0.97108	0.715022	0.690284	0.587843	0.369163
	0.954813	0.725123	0.651837	0.625793	0.294591
	1.07411	0.855085	0.951303	0.689355	0.309883		Tukey's multiple comparisons test				FNI vs P-bFGF		P<0.01
											bFGF vs P-bFGF		P<0.05
beclin1/GAPDH	1.14423	1.39872	1.1897	1.60897	2.25336
	0.963939	1.49327	1.65277	1.72973	2.19453
	0.891834	1.28936	1.16824	1.56793	1.90084		Tukey's multiple comparisons test				FNI vs P-bFGF		P<0.01
											bFGF vs P-bFGF		P<0.05
ATG5/GAPDH	1.00057	1.95308	1.73358	2.07689	3.51975
	1.31542	1.64022	1.80891	2.08315	2.91177
	0.684009	0.909986	0.944979	1.46224	2.99685		Tukey's multiple comparisons test				FNI vs P-bFGF		P<0.01
											bFGF vs P-bFGF		P<0.05
LC3B-II/GAPDH	0.806106	1.20503	1.52351	2.10244	3.77902
	1.84607	2.25689	2.40607	2.71898	4.04343		Tukey's multiple comparisons test				FNI vs P-bFGF		P<0.01
	0.347826	0.973537	0.981665	2.02374	3.8015						bFGF vs P-bFGF		P<0.05
