# Supplementary material for: Delivery of Basic Fibroblast Growth Factor Through an In Situ Forming Smart Hydrogel Activates Autophagy in Schwann Cells and Improves Facial Nerves Generation via the PAK-1 Signaling Pathway
Source: Front Pharmacol. 2022 Apr 1;13:778680. doi: 10.3389/fphar.2022.778680 (PMC9011134; doi:10.3389/fphar.2022.778680)
Supplement: Supplementary file 7 [file DataSheet2.ZIP]

Archive with 12 entries (12 files):
- Figure 2A facial nerve scores.emf
- Figure 2A facial nerve scores.xls
- figure 2B BMASSON (1).jpg
- figure 2B BMASSON (2).jpg
- figure 2B BMASSON (3).jpg
- figure 2B BMASSON (4).jpg
- figure 2B BMASSON (5).jpg
- figure 2B HE (1).jpg
- figure 2B HE (2).jpg
- figure 2B HE (3).jpg
- figure 2B HE (4).jpg
- figure 2B HE (5).jpg
