# Supplementary material for: Delivery of Basic Fibroblast Growth Factor Through an In Situ Forming Smart Hydrogel Activates Autophagy in Schwann Cells and Improves Facial Nerves Generation via the PAK-1 Signaling Pathway
Source: Front Pharmacol. 2022 Apr 1;13:778680. doi: 10.3389/fphar.2022.778680 (PMC9011134; doi:10.3389/fphar.2022.778680)
Supplement: Supplementary file 7 [file DataSheet2.ZIP › Figure 2A facial nerve scores.xls]

## Sheet: Sheet1
day	FNI					Poloxamer					bFGF					P-bFGF
0	5	5	5	5	5	5	5	5	5	5	5	5	5	5	5	5	5	5	5	5
3	5	5	5	4	4	5	5	4	5	4	5	5	4	4	3	4	4	3	5	3
7	4	4	4	4	4	4	4	4	4	3	4	4	4	3	3	3	3	3	4	3
14	3	3	3	2	3	3	3	3	3	2	3	2	2	2	1	1	1	1	2	1
day14	Tukey's multiple comparisons test				FNI vs P-bFGF		P<0.0001
					Poloxamer vs P-bFGF		P<0.0001
