# Supplementary material for: Delivery of Basic Fibroblast Growth Factor Through an In Situ Forming Smart Hydrogel Activates Autophagy in Schwann Cells and Improves Facial Nerves Generation via the PAK-1 Signaling Pathway
Source: Front Pharmacol. 2022 Apr 1;13:778680. doi: 10.3389/fphar.2022.778680 (PMC9011134; doi:10.3389/fphar.2022.778680)
Supplement: Supplementary file 8 [file DataSheet5.ZIP]

Archive with 9 entries (9 files):
- figure 2C bfgf (1).tiff
- figure 2C bfgf (2).tiff
- figure 2C bfgf (3).tiff
- figure 2C fluorescence of co-localization (1) sham.emf
- figure 2C fluorescence of co-localization (2) FNI.emf
- figure 2C fluorescence of co-localization (3) Poloxamer.emf
- figure 2C fluorescence of co-localization (4) bFGF.emf
- figure 2C fluorescence of co-localization (5) P-bFGF.emf
- figure 2C fluorescence of co-localization.xls
