# Supplementary material for: Delivery of Basic Fibroblast Growth Factor Through an In Situ Forming Smart Hydrogel Activates Autophagy in Schwann Cells and Improves Facial Nerves Generation via the PAK-1 Signaling Pathway
Source: Front Pharmacol. 2022 Apr 1;13:778680. doi: 10.3389/fphar.2022.778680 (PMC9011134; doi:10.3389/fphar.2022.778680)
Supplement: Supplementary file 8 [file DataSheet5.ZIP › figure 2C fluorescence of co-localization.xls]

## Sheet: Sheet1
sham	MBP	S100	FNI	MBP	S100	Poloxamaer	MBP	S100	bFGF	MBP	S100	P-bFGF	MBP	S100
0	4	0		36	12		20	0		1	2		0	65
1	7.599	0		17.874	8.6041		35.6571	0		2.956	2		0	85.566
2	8.722	0		17.433	5.529		53.0705	0		4.269	2.7174		0	98.764
3	8.538	0		22.079	3.5504		70.6554	0		4.998	2.0755		0	103.878
4	10.615	0		18.216	1.5849		83.693	0		5.543	1.969		0	102.041
5	11.088	0		9.896	0.6648		84.2466	0		7.891	1.4718		0	102.916
6	11.317	0		4.396	0.0125		75.5231	0		7.982	1.3661		0	101.422
7	11.364	0		4.019	0		68.5994	0		5.269	0.6958		0	90.235
8	12.373	0		3.898	0		67.7972	0		0.951	0		0	62.593
9	13.198	0		2.995	0		71.9199	0		0.893	0		0	27.434
10	10.848	0.68		3	0		68.46	0		5.912	0.7976		0	4.944
11	6.236	5.014		2.877	0		58.2111	0		18.645	1		0	1.69
12	1.167	11.618		2.321	0		50.1323	0		33.311	1		0	14.839
13	0.315	15.351		1.764	0		50.1943	0		39.824	1		0	44.2
14	1.712	6.996		0.714	0		56.2856	0		29.172	1.6084		1.388	74.49
15	6.848	1.36		0	0		59.3815	0.9407		12.471	2.8123		9.253	88.204
16	9.526	3.813		0	0		48.2887	6.4913		3.188	4.8051		26.458	82.99
17	6.995	18.586		0	0		25.6035	16.2725		0	7.6448		44.964	69.87
18	6.546	77.858		0	0		7.0536	23.3993		0	9.111		58.781	66.379
19	13.963	119.881		0	0		1.5101	21.3149		0	8.8233		70.834	80.572
20	28.424	110.016		0	0		4.8463	12.31		0	6.8678		87.439	107.036
21	49.042	65.857		0	0		6.9609	4.2435		0	4.2847		113.185	138.108
22	73.162	20.995		0	0		6.3057	2.075		0	2.7462		144.842	166.5
23	81.484	25.953		0	0		6.6769	2.2501		0	1.4327		172.228	186.45
24	79.365	50.51		0	0		10.0529	1.439		0	1.3497		189.85	196.486
25	90.8	56.8		0	0		8.3746	0.4504		0	0.9829		197.96	198.907
26	123.42	33.98		0.276	0		3.1572	0.0388		0	1		199.793	197.205
27	146.775	22.372		1.012	0		0.1372	0.0285		0.607	0.3934		198.52	183.072
28	146.476	60.302		1.441	0		0	0		1	0		197.724	156.431
29	127.751	119.92		1.131	0		0	0		1	0		198	134.554
30	109.672	156.712		1.066	0		0	0		0.268	0		198	135.291
31	91.414	114.108		0.331	0.5484		0	0		0	0		197.678	156.045
32	76.896	46.906		0	0.6479		0	0		0	0		197	180.232
33	70.197	10.991		0.792	0.7779		0	0		0	0		197	192.196
34	71.292	23.539		2.713	1.0171		0	0		0	0		197	187.87
35	81.96	42		3.643	1.0294		0	0		0	0		197	173.237
36	93.796	47.089		2.82	1		5.1501	0		0	0		197	158.082
37	106.629	37.527		2.528	1		18.4784	0		0	0		197	150.536
38	124.828	35.907		1.849	0.3845		26.3609	0		0	0		197	153.148
39	154.555	52.567		1.292	0		21.162	0		0	0		197	162.874
40	180.496	78.648		0.736	0		11.7339	0		0	0.0259		197	174.387
41	186.319	104.791		0.172	0		9.8018	0		0	0.7537		197	182.118
42	154.964	110.546		0	0		20.1651	0		0	1		197	188.12
43	98.433	80.261		0	0		29.964	0		0	0.9766		197.004	190.642
44	64.78	42.235		0	0.4906		25.7233	0		0	0.3078		197.272	184.255
45	73.64	12.28		0	1.0943		12.9933	0		0	0		197.483	165.022
46	107.032	9.114		0	1.9049		2.8253	0		0	0		197.694	136.867
47	136.407	41.627		0	1.4751		0.2634	0		0	0		197.905	112.879
48	141.322	111.489		0	1.9334		1.1956	0		0	0		197.165	101.229
49	131.117	153.11		0.459	3.534		1.7257	0		0	0		197.023	100.042
50	115.4	139		1.66	5.7878		1.2089	0		0	0		197.907	108.045
51	94.104	83.488		2.642	6.1248		0.3609	0		0	0		198.885	118.937
52	76.272	52.952		2.774	3.1698		0	0		0	0		199.755	124.188
53	67.373	106.321		2	1		0	0		0	0		199.662	120.434
54	61.974	162.725		0.33	0		0	0		0	0		199.044	119.631
55	57.824	186.928		0	0.5109		0	0		0	0		199	136.633
56	52.734	161.436		0	0.0865		0	0		0	0		198.225	161.408
57	42.831	106.586		0.962	0.0878		0	0		0	0		198.762	181.586
58	41.191	63.573		3.537	0.0427		0	0		0	0		199.791	190.266
59	50.95	34.559		6.4	0.8238		0	0		1.282	0		198.675	191.59
60	63.744	20.92		5.716	5.587		0	0		3.027	0.1257		190.681	192.177
61	64.006	9.552		2.564	15.3695		0	0		4.58	1		175.929	191.85
62	57.647	5.073		0.75	27.3674		0	0		2.006	3.6822		162.632	190.237
63	44.266	0.616		0.066	38.6038		0	0		0.787	9.3002		150.386	182.147
64	29.932	0		0.59	44.7358		0	0		0	13.068		127.072	163.588
65	20.96	0		0.038	47.186		0	0		0	13.3959		86.268	134.859
66	16.854	0		0	46.1509		0	0		0	10.8041		38.609	106.437
67	10.723	0		0	44.3896		0	0		0	6.2252		9.076	91.036
68	5.028	0.807		0	42		0.323	0		0	3.969		2.31	88.772
69	0.847	0.02		0	37.3647		2.096	0		0	2.7198		4.316	86.862
70	0.2	0		0.113	29.6646		3.0786	0		0	1.3115		5.353	75.98
71	0	0		0.943	18.6027		2.218	0		0	0.1405		3.089	57.417
72	0	0		0.925	7.9128		0.9618	0		0	0		0.873	37.988
73	0.21	0		0.368	2.4099		0.1221	0		0	0		0	20.603
74	1.897	0		0.434	0		0	0		0	0		0	6.626
75	2.2	0		1	0		0	0		0	0		0	0.515
76	1.212	0		0.972	0		0	0		0	0		0	0
77	0.31	0		0.206	0		0	0		0	0		0	0
78	2.64	0		0	0.4151		0.3894	0		0	0		0	0
79	4.72	0		0.568	0.4033		2.7934	0		0	0		0	0
80	4.808	0		1.528	0.8373		6.87	0		0	0		0	0
81	2.744	0		1.86	1.1057		8.4319	0		0	0		0	0.07
82	0.556	3.782		2.235	2.434		6.7628	0		0.472	0		0	0.222
83	0.655	14.732		2.094	5.1889		2.7643	0		1	0		0	0
84	0.363	40.045		1.264	8.5365		0.5507	0		0.35	0		0	0
85	0	48.088		0.824	10.7423		0	0		0	0		0	0
86	0	29.474		0.132	12.5557		0.2448	1.0085		0	0		0	0
87	0	5.579		0	13.8414		1.2061	1.3124		0	0		0	0
88	0	2.028		0.056	12.7925		5.4183	0.674		0	0		0	0
89	0	9.37		0.887	9.8019		11.8782	0		0	0		0	0
90	0	34.96		0.906	8.2563		19.1451	0		0	0		0	0.001
91	0	44.155		0.349	8.3562		22.2114	0		0	0		0	0.008
92	0	32.259		0	9.2481		22.1213	0		0	0		0	0.605
93	0	11.866		0.208	10.3172		21.0359	0.8913		0.303	0		0	1.178
94	0.444	0		1	11.4717		23.3956	5.882		2.224	0		0	0.933
95	4.064	0		1	12.8491		38.3684	10.5697		11.438	0		0	0
96	11.079	0		1	14.1876		59.2797	10.5533		26.299	0		0	0
97	13.889	0.04		0.472	13.571		73.4353	6.0862		36.115	0		0	0
98	8.876	0		0	10		66.6747	3.0949		36.382	0		0	0
99	3.364	0		0.02	5.2271		50.1013	0.7976		31.725	0		0	0
100	3.6	0		0.667	1.9936		34.7996	0.0545		31.363	0		0	0
101	13.418	0		1.184	0.1182		31.2546	0		29.589	0.5319		0	0
102	23.573	0		1.248	0		37.9608	0		21.412	2.5234		0	0
103	28.485	0		0.821	0		41.9263	0		13.808	5.1027		0	0
104	21.677	0		0.586	0		43.736	0		13.36	7.6958		0.182	0.061
105	9.088	1.92		0.17	0		48.7084	0		22.344	8.8754		5.882	0
106	1.628	7.08		1	0		48.5676	0.8921		36.836	8.5956		28.686	0
107	0	22.32		2.472	0		38.1443	2.0158		51.435	8.7736		62.448	0
108	0	44.796		4.191	0		23.8234	1.6199		69.325	7.5574		89.744	0
109	0.883	54.736		3.303	0		21.6064	0.5238		84.829	7.124		93.957	0
110	7.8	41.44		2.094	0		33.5032	0.5504		99.801	10.7849		76.604	0
111	25.932	19.461		2.184	0		47.5366	4.5633		117.289	22.5899		71.526	4.032
112	59.339	3.984		2.006	0		57.4923	13.5337		132.465	39.3703		93.305	14.567
113	107.882	10.835		2	0		58.043	20.0154		145.832	59.0419		122.664	29.687
114	154.304	25.236		1.838	0.2905		44.6623	21.9874		143.75	72.6729		121.815	47.798
115	190.6	32.336		2.938	1.4995		22.986	23.0249		118.318	76.5671		91.719	67.79
116	203.455	23.944		5.549	5.2097		14.2757	25.98		70.466	68.6649		77.388	84.121
117	176.862	30.334		10.283	10.9838		28.7944	31.0179		28.804	55.5568		101.699	91.539
118	144.825	71.671		12.491	15.3464		43.5973	31.3489		4.463	38.2349		147.831	95.58
119	125.675	108.431		10.028	14.0619		47.8816	26.7595		0.332	20.1032		180.959	109.377
120	118.416	108.4		4.911	7.7576		43.7412	19.8341		0	5.8499		187.543	135.091
121	105.846	65.255		1.903	2.8067		35.2895	12.2308		0	1.5362		185.462	159.123
122	85.838	35.766		0.973	0.717		25.5223	6.4676		0	0		187.88	170.431
123	61.603	55.008		1.401	0		10.3657	1.5164		0	0		192.282	171.756
124	50.188	84.194		2.02	0		2.3354	0.1216		0	0		190.601	170.553
125	46	90		2.13	1.2188		2.1247	0		0	0		184.707	172.784
126	33.666	53.684		2	6.4699		17.8319	0		0	0		175.418	170.479
127	18.062	17.513		1.566	18.8807		52.1354	0		0	0		158.12	158.737
128	5.553	1.357		0.736	34.0534		70.567	0		0	0		137.647	140.422
129	5.393	0.783		0	44.301		57.3838	0		0	0		132.143	122.108
130	17.872	7.392		0.663	43.3428		24.8733	0		0	0		142.474	108.362
131	31.373	19.965		7.419	34.3868		7.6202	0		0	0		160.327	102.451
132	34.481	28.26		32.348	24.3111		17.9151	0		0	0		173.232	102.714
133	31.821	36.691		65.774	17.5847		34.6904	0		0	0		166.229	93.386
134	27.868	62.874		85.324	16.5589		35.842	0.7628		0	0		141.907	65.24
135	30.688	76.64		74.114	21.6748		21.6725	1.396		0	0		125.058	30.307
136	40.718	85.902		48.398	31.1139		6.5492	1.2918		0	0		131.994	15.236
137	62.419	113.202		41.623	39.2974		0.5498	1.5009		0	0		154.381	38.364
138	108.064	135.34		38.351	41.7921		0	1.9228		0	0		163.602	73.294
139	161.264	124.469		29.284	41.6098		0.1105	2.911		0	0		153.21	93.312
140	172.576	76.744		15.166	40.8661		2.397	4.6389		0	0		137.489	95.84
141	152.897	39.932		6.765	42.5294		16.2507	5.2922		0	0		138.148	99.889
142	124.792	24.235		4.625	45		44.6026	2.7633		0	0		162.235	120.282
143	108.256	17.096		2.948	46.783		65.8192	0.094		0	0		187.341	138.836
144	96.574	10.57		1.632	47.8231		59.9373	0		0	0		194.25	139.192
145	89	23.656		1.856	48.6358		36.6872	0.1008		0	0		189.134	120.616
146	93.806	48.575		3.738	49.4735		21.741	0.3749		0	0		185.827	101.893
147	95.929	60.792		7.08	49.783		24.6443	0.106		0	0		188.619	94.959
148	86.013	40.006		8.841	49.9865		28.5698	0.0655		0	0		193.229	85.442
149	78.375	15.462		6.732	48.7275		20.095	0.5129		0	0		194.55	60.216
150	81.8	1.6		3.646	47.9245		6.9302	0.2593		0	0		177.627	26.826
151	94.016	0.023		1.953	47.9057		1.0845	0		0	0		133.199	5.781
152	89.891	0		1.471	46.8672		1.6325	0		0	0		71.864	0.324
153	72.137	0		0.874	44.8396		1.2095	1.3223		0	0		21.885	0
154	47.889	0		1.372	39.283		1.2598	2.138		0	0		2.575	0
155	26.44	0		1.406	32.8717		4.6407	1.784		0	0		0	0
156	11.874	0		1.256	27.8426		24.1757	5.3574		0	0		0	0
157	3.493	0		0.613	26.2809		55.8691	13.0724		0	0		0	0
158	0	0		0.047	26.9146		72.1089	18.0943		0	0		0	0
159	0	0		0.5	29		59.0861	16.7577		0	0.3285		0	0
160	0	0		0.217	31.094		30.0659	11.794		0	3.5461		0	0
161	0	0		0.208	30.9057		11.6084	6.4965		0	12.9309		0	0
162	0	0		0	27.3774		15.5485	4.1108		0	34.678		0	0
163	0	0		0	19.7613		30.486	5.3811		0	58.386		0	0
164	0	0		0	11.5055		37.7484	11.0629		0	69.2251		0	0
165	0	0		0	4.4242		32.7596	18.6109		0	64.5427		0	0
166	0.123	0		0.321	2.2837		29.9263	24.1782		0	46.9501		0	0
167	0	0		0.983	2.9057		38.305	25.296		0	27.25		0	0
168	0.642	0		2.25	5.7875		46.8893	22.4982		0	13.4953		0	0
169	7.884	0		2.698	9.5399		41.3873	16.5467		0	2.2952		0	0
170	19.344	0		1.818	12.8989		29.2066	9.6402		0	0.1968		0	0
171	23.102	0		1.21	13.4272		26.1621	5.1819		0	0		0	0
172	15.198	0		1.736	10.7188		33.7464	2.3866		0	0.1072		0	0.418
173	3.55	0		1.559	7.95		40.3297	2.5219		0	0		0	3.648
174	0.236	0		1.465	7.125		39.1542	10.0815		0	0.0711		0	11.809
175	0	0		1	7.5628		34.6292	26.4934		0	0		0	17.546
176	0	0		1	7.3482		31.6005	44.4783		0	0		0	18.65
177	0	0		1.519	5.3491		31.9355	56.2611		0	0		0	15.546
178	0.648	0		2.849	2.0584		41.1894	58.2954		0	0		0	10.913
179	4.681	0		4.014	0.5137		60.4741	49.958		0	0		0	5.913
180	11.368	0		4.811	0.434		82.5312	38.2285		0	0		0	1.873
181	16.321	0		3.991	1.5283		90.9843	25.3855		0	0		0	0.137
182	11.572	0		2.538	3		87.4662	12.5294		0	0		0	0
183	5.332	0.065		1.086	3		74.7335	3.3654		0	0		0	0
184	1.018	2.969		0.762	2.8982		64.3476	0.2737		0	0		0	0
185	0	20.96		0.403	3		57.3117	0		0	0		0	0
186	0	66.144		0.309	3.1958		47.6563	0		0	0		0	0
187	0	109.465		0.981	2.9151		33.9825	0		0	0		0	0
188	1.871	115.271		5.304	2.3314		21.4616	0		0	0		0	0
189	3.554	81.274		19.566	2		14.7346	0		1.724	0.4918		0	0
190	4.896	35.896		36.989	1.2642		13.4614	0		10.765	1.796		0	0
191	6.96	41.767		45.889	0.434		13.4802	0		34.521	4.2004		0	0
192	14.317	62.236		40.909	0		10.5889	0		61.361	6.5246		0	0
193	20.569	65.951		29.598	0		5.1002	0		82.889	9.3425		0	0
194	22.352	47.847		17.744	0.2264		1.2831	0		88.611	10.5045		0	0
195	16.456	19.496		22.365	3.5472		0.3004	0		83.547	9.7155		0	0
196	13.378	4.739		30.536	7.4229		0	0		76.663	8.3566		0	0
197	11.44	0		31.752	11.1721		0	0		65.313	7.4754		0	0
198	5.938	0		25.828	14.5255		1.1509	0.8487		66.438	6.6571		0	0
199	2.435	0		17.327	17.2341		4.6911	3.8792		83.456	5.781		0	0
200	5.2	0		16.208	20.8113		7.1793	9.7051		95.519	3.9829		0	0
201	9.929	0		21.774	24.6604		5.0554	16.9768		94.933	1.8912		0	0
202	12.364	0		25.733	25.9423		2.2288	22.9667		72.92	0.9362		0	0
203	9.497	0		26.317	23.6887		5.058	29.3559		59.035	0.2455		0	0
204	5.882	0		21.242	17.5546		19.6247	39.6504		46.776	0		0	0
205	8.832	0		14.603	9.4738		37.3023	51.3248		34.461	0.674		0	0
206	17.14	0		7.34	3.6664		39.4577	57.8413		25.727	2.2214		0	0
207	17.52	3.348		2.539	0.9012		27.1606	56.3139		29.878	2.8804		0	0
208	11.453	9.941		4.132	0.0726		15.5312	51.3653		45.328	3.5847		0	0
209	9.139	21.758		6.013	0		15.0602	52.2509		56.362	3.8181		0	0
210	11.584	26.624		5.549	0		18.7007	52.4613		68.094	3.9849		0	0
211	13.428	22.494		2.481	0		14.4428	44.0111		83.347	4.523		0	0
212	17.151	11.794		1	0		5.9253	26.2358		111.908	4.2712		0.236	0
213	24.807	3.744		0.905	0		0.1449	8.0777		128.492	3.2022		0.304	0
214	32.168	0		2.246	0		0	0.601		113.502	1.2951		0	0
215	32.36	0		1.84	0		0	0		71.96	0.0685		0	0
216	26.305	0		0.525	0		0.5124	0		33.507	0		0	0
217	28.494	0		0.118	0		1.5047	0		21.121	0		0	0
218	38.607	0		0.988	0		4.5273	0		28.695	0		0	0
219	44.896	0		1.896	0		6.0639	0		42.504	0		0	0
220	32.48	0		2.189	0		4.1218	0		34.17	0		0	0
221	12.163	0.408		1.991	0		1.2258	0		18.314	0		0.071	0
222	1.855	0.952		1.605	0		0.2448	0		5.758	0.0514		0.185	0
223	0	3.318		2.206	0		0	0		1.193	0		0	0
224	0.157	14.634		5.86	0		0	0		0	0		0.083	0
225	2.4	35.8		14.608	0		0	0		0	0		2.264	0
226	7.196	42.59		23.361	0		0	0		0	0		13.288	0
227	10.259	27.742		22.243	0		0	0		0.0001858	0		32.317	0
228	10.818	8.19		13.803	0.2563		0.6113	0		0.518	0		43.153	0
229	13.926	1.049		5.614	1		1.854	0		2.913	0		49.52	0
230	17.264	0		2.301	1.0178		3.2156	0		7.075	0		64.059	0
231	21.534	0		3.919	1.6922		2.5478	0		11.254	0		93.41	0
232	22.351	0		3.582	5.2916		0.4295	0		11.772	0		125.555	4.632
233	18.163	0		1.522	11.9309		0	0		8.259	0		137.347	31.669
234	9.748	0		0.264	18.2912		0	0		3.63	0		132.261	65.053
235	2.392	0		1	24.2926		0	0		0.705	0		126.605	86.446
236	0.01	0		1	29.434		0	0		0.018	0		123.158	90.681
237	1.006	0		1.755	32.6509		0	0		0	0		112.75	81.41
238	19.528	0		1.528	29.5237		0	0		0	0		83.58	63.946
239	41.832	0		0.988	22.0778		0	0		0.085	0		44.064	44.557
240	52.28	0		0.313	11.6718		0	0		0.858	0.4313		13.349	25.401
241	48.805	0		0	3.4365		0	0		11.657	1.1548		1.639	10.233
242	34.561	0		0	0.2456		0	0		32.611	2.1082		0.001	2.184
243	20.003	0		0	0		0	0		48.458	4.9672		0	0.249
244	8.62	0.376		0	0.4592		0	0		42.025	8.1975		0	0
245	3.848	5.696		0	1.1741		0	0		16.218	12.0764		0	0
246	8.253	30.751		0.209	2.0171		0	0		4.248	15.7854		0	0
247	8.948	63.414		1.027	1.5189		0	0		6.574	19.4189		0	0
248	6.565	81.703		1.887	0.9623		0	0		18.143	21.0401		0	0
249	4.249	60.344		2	0.4057		0	0		28.864	19.8852		0	0
250	6	19		1.316	0		0	0		31.27	16.1166		0	0
251	10.239	3.072		1	0		1.2181	0		41.665	9.2409		0	0
252	14.276	6.33		1	0		3.6211	0		66.998	4.1478		0	0
253	22.988	20.682		1.024	0		8.5321	0		88.339	1.3232		0	0
254	42.819	45.272		1.868	0		15.2145	0		91.433	0.8284		0	3.069
255	65.552	43.84		1.954	0		17.6529	0		90.228	0.776		0	12.999
256	79.106	37.957		1.962	0		15.425	0		104.83	0.0182		0	22.278
257	79.128	58.559		1.642	0		13.379	0		132.984	0		0	20.943
258	71.54	121.896		0.811	0		13.6854	0		140.145	0		0	11.373
259	65.503	180.008		0	0		17.5477	0		125.277	0.255		0	6.48
260	86.656	172.392		0	0		26.6927	0		103.593	1.051		0	15.869
261	127.795	132.544		0	0		38.3324	0		87.693	4.082		0	31.503
262	153.942	113.824		0.423	0		45.7818	0.0971		71.561	9.146		0	39.551
263	141.232	139.485		1.131	0		44.2382	0.0664		60.134	18.0065		0	38.26
264	98.5	181.057		1.943	0		37.5465	0		64.184	33.589		0	34.776
265	77.024	166.024		2.5	0		32.9707	0		81.531	58.6465		0	35.473
266	81.679	127.708		2.113	0		22.0499	0		83.388	84.3204		0	39.636
267	112.202	81.645		1.387	0		9.2355	0		69.78	93.4841		0	37.035
268	150.036	67.26		0.423	0.0833		7.0185	0		66.47	71.5208		0	25.32
269	174.479	81.623		0	0.7264		21.3753	0		82.421	40.4169		0	8.745
270	191.36	110.4		0.151	1.8063		44.9494	0		104.381	19.8702		0	0.813
271	213.578	138.937		0.981	2.6951		54	0		107.985	7.4009		0	0
272	233.835	163.806		1	3.2054		41.9667	0		92.39	1.458		0	0
273	239.314	174.03		1.672	2.0114		18.2897	0		77.566	0.1366		0.072	0
274	240.58	174.324		0.981	2.0854		4.9864	0		74.966	0		1.87	0
275	238.8	168.8		0	1.5084		3.3321	0		74.665	0		9.738	0
276	220.194	169.353		0	0.5404		9.1124	0		66.656	0		15.923	0
277	182.036	169.764		0.007	0.2237		18.2662	0		39.067	0		13.236	0
278	142.92	165.586		0.209	0.1527		23.8065	0		15.761	0		5.881	0
279	108.6	163.657		0.623	0		20.5625	0		2.775	0		0.882	0
280	82.984	166.272		1.068	0		13.0106	0		0	0		0	0
281	67.614	167.777		1.283	0		6.825	0		0.221	0		0	1.04
282	57.934	152.628		2	0		2.6527	0		0.965	0		0	16.301
283	45.009	125.172		2.548	0		1.6735	0.5176		1.642	0		0	48.459
284	22.749	81.322		1.528	0		3.4816	1.0249		2.323	0		0	79.322
285	5.512	50.064		0.647	0		3.2813	0.573		2.402	0		0	96.296
286	2.136	30.307		0.541	0		1.307	0		2.216	0		0	99.472
287	1.661	30.545		1.197	0		0	0		0.849	0		0	102.427
288	0.875	47.943		2.265	0.0285		0	0		0.197	0.0451		0	108.996
289	0.962	71.618		3.521	0.7937		0	0		0	0.4496		0	108.922
290	6.424	79.744		4.415	1.3133		0	0		0	2.0126		0	95.525
291	12.903	84.383		3.802	1.9717		0	0		0	5.1633		0	76.185
292	17.327	91.689		2.585	2.8373		0	0		0	7.9305		0	64.874
293	25.204	76.839		1.445	2.9886		0	0.7226		0	9.6266		0.442	65.703
294	31.268	45.236		0.048	3.1591		0	4.33		0	4.0929		9.24	73.548
295	24.944	32.936		0.726	2.3868		0	9.9817		0	2.3986		30.34	80.373
296	13.474	51.682		0.245	0.7277		0	15.1365		0	3.7978		52.096	86.621
297	8.4	87.258		0	0		0	16.7547		0	14.6383		54.896	93.82
298	19.05	102.004		0	0		0.0027	14.6847		0	30.2695		35.614	97.074
299	33.848	85.285		0	0.4245		0	9.0172		0	40.9018		12.211	89.764
300	40.4	59.8		0	0.9256		0.1114	3.4163		0.628	43.7592		0.998	71.852
301	41.956	54.993		0.477	0.0523		2.5572	0.25		2.683	38.9325		0	52.133
302	43.453	92.108		1	0		14.5518	0		6.596	39.0128		0	34.11
303	58.357	137.968		1	0		23.0502	0		8.261	42.3979		0	17.592
304	90.233	138.725		0.623	0		19.1859	0		5.61	34.9268		0	5.525
305	122.424	105.896		0.208	0		8.7134	0		1.679	19.1605		0	2.837
306	151.217	71.776		0.705	0		1.7789	0		0.191	6.2021		0	4.665
307	166.906	81.894		0.229	0		0.1956	0		0	1.1803		0	7.654
308	164.977	115.764		2.094	0		0	0		0	0.2143		0	9.732
309	136.265	147.655		5.103	0		0	0		0	0		0	12.674
310	93.36	148.192		6.819	0		0	0		0	0.1494		0	19.127
311	68.684	143.999		7.143	0		0	0		0	0.8015		0	26.994
312	62.359	148.085		3.994	0		0	0		0	1.2266		0	31.542
313	62.167	155.502		1.684	0		0	0		0	2.1439		0	29.389
314	63.718	134.696		0.299	0		0	0		0	3.3424		0	23.026
315	75.368	68		0.341	0		0	0		0	3.9801		0	14.073
316	75.673	24.362		0.113	0		0	0		0.419	3.7917		0	7.481
317	65.672	5.852		0	0		0	0		1.364	2.3644		0	3.799
318	44.2	0.745		0	0		0	0		3.4	1.1045		0	1.061
319	22.691	0.164		1.387	0		0	0		3.101	0.2805		0	0.219
320	8.744	0.8		2	0		0	0		1.796	0		0	0
321	3.768	9.98		1.019	0		0	0		4.616	0		0	0
322	1.544	30.878		0.226	0.4528		0	0		20.554	0		0	0
323	0.674	60.597		0.665	1.3297		0	0		48.394	0		0	0
324	1.127	58.786		0.352	0.3774		0	0		68.089	0		0	0
325	3.6	35.4		0.169	0.1691		0	0		68.713	0		0	0
326	7.876	8.722		0	0		0	0		40.602	0		0	0
327	8.88	0		0	0		0	0		13.162	0		0	0
328	6.32	0		0	0		0	0		1.999	0		0	0
329	6.009	0		0	0		0	0		0	0		0	0
330	10.472	0		0	0		0	0		0.044	0		0	0
331	14.728	0		0.187	0.2848		0	0		0.127	0		0	0
332	15.508	0		2.402	0.299		0	0		0.495	0		0	0
333	11.16	0		6.618	0.54		0	0		1	0		0	0
334	5.799	0		10.895	1.4717		0	0		1	0		0	0
335	3.376	0		10.411	6.4528		0	0		1	0		0	0
336	4.454	0		8.299	14.8313		0	0		0.461	0		0	0
337	13.281	0		8.543	24.2588		0	0		0.756	0		0	0
338	21.842	0		12.004	29.549		0	0.5376		4.795	0		0	0
339	25.326	0		17.811	30.091		0	1.823		6.243	0		0	0
340	17.088	0		23.9	29.4635		0	2.8673		4.306	0.6321		0	0
341	6.602	0		27.961	30.6324		0	3.0786		0.974	1.5318		0	0
342	1.156	0		27.76	33.6013		0	3.0662		1.586	3.3139		0	0
343	1.939	0		27.587	36.0283		0	2.256		12.09	6.0842		0	0
344	2.422	0		39.688	39.6792		0	0.8635		16.83	8.7512		0	0
345	1.04	0		58.031	43.3208		0	0		14.269	12.1962		0	0.405
346	0.392	0		64.792	45.1057		0	0		5.724	15.8964		0	4.961
347	1.215	0		49.887	47.3987		0	0		2.114	23.3909		0	15.537
348	8.804	0		24.681	47.7928		0	0		2.448	32.0321		0	28.398
349	15.027	0		24.527	47.0918		0	0		5.357	36.4594		0	43.929
350	12.6	0		56.411	45.5977		0	0		10.349	36.1282		1.719	64.232
351	5.164	0		91.925	41.7821		0	0		16.435	26.5826		13.762	86.338
352	0.664	0		102.871	35.9452		0	0		17.819	13.5712		37.403	101.505
353	0	0		73.746	28.6876		0	0		13.541	4.7876		53.119	105.394
354	0	0		41.254	24.6287		0	0		6.716	1.1969		57.595	102.074
355	0	0		29.901	25.324		0	0		2.018	0.0009		59.922	98.574
356	1.289	0		25.606	29		0	0		1.839	0		67.872	97.232
357	2.751	0		17.499	32.2236		0	0		5.377	0		75.8	98.045
358	3.492	0		7.491	32.283		0	0		8.24	0		86.53	98.69
359	2.233	0		2.135	30.977		0	0		7.982	0.0291		101.509	100.555
360	0.808	0		2.264	33.0701		0	0		5.013	0.7869		110.43	102.722
361	0	0		3.15	39.0377		0	0		2.181	1		90.338	103.493
362	0	0		4.917	47.0189		0	0		0.657	1		47.596	100.614
363	0	0		3.127	55.4528		0	0		0	1		20.076	96.975
364	0	0		3.228	61.9049		0	0		0	0.934		34.562	92.899
365	0	0		9.513	65.1732		0	0		0	0.9854		75.425	84.311
366	0.741	0		21.632	65.3485		0	0		0	0.3333		90.77	69.772
367	3.393	0		32.287	61.4425		0	0		0	0		61.905	49.163
368	6.134	0		37.478	52.7312		0	0		0	0		16.432	28.581
369	6.298	0		37.499	41.963		0	0		0	0		1.011	14.072
370	3.696	0		36.698	30.9338		0	0		0	0		2.726	15.543
371	0.455	0		43	24.5		0	0		0	0		26.24	33.368
372	0	0		49.302	17.7828		0	0		0	0		66.852	60.97
373	0	0		46.899	11.3592		0	0.6125		0	0		100.547	86.791
374	0.084	0		35.544	5.2075		0	2.8449		0	0		119.332	99.193
375	1	0		22.212	1.0509		0	5.8178		0	0		130.755	99.339
376	0.084	0		14.459	0		0	9.7942		0	0		138.665	97.373
377	0	0		11.713	0		0	13.8376		0	0		144.94	98.467
378	0.024	0		11.326	0		0	15.9095		0.984	0		152.57	98.972
379	0.857	0		21.003	1.2528		0	13.4681		2.339	0.3014		162.276	90.891
380	5.872	0		50.72	8.0983		0	7.1214		2.743	0.9881		154.859	74.721
381	15.148	0		80.774	20.217		0	2.0727		2.005	1.8341		121.973	57.08
382	19.312	0		81.316	35.1064		0	0		0.543	2		81.341	42.208
383	16.614	0		56.611	49.2049		0	0		0	1.7851		61.902	29.315
384	6.81	0		53.981	61.5902		0	0		0	1.0273		65.254	16.681
385	2.04	0		71.341	68.0037		0	0		0	0.2696		68.31	5.831
386	5.337	0		76.181	68.2428		0	0		0	0		52.002	0.883
387	20.872	0		56.036	62.5032		0	0		0	0		24.353	0
388	47.798	0		22.313	56.8612		0	0		0	0.02		5.791	0
389	76.032	0		8.027	58.1089		0	0		0	1.6814		0.507	0
390	76.624	0		6.611	68.1698		0	0		0	3.2028		0.582	0
391	57.386	0		16.711	82.0472		0	0		0	4.9776		0.219	0
392	26.884	0		32.805	87.5842		0	0		0.021	4.392		0	0
393	17.606	0		55.038	76.0956		0.9238	0		0.576	3.2371		0	0
394	33.282	0		60.016	54.6045		6.08	0		3.457	1.8563		0	0
395	63.808	0		45.923	31.8823		10.0433	0		7.425	2.7458		0	0
396	73.453	0.128		23.453	17.8758		9.014	0.2443		7.447	4.0656		0	0
397	57.244	0.896		8.408	11.2923		4.2427	1.8822		3.886	4.8233		0	0
398	39.666	5.25		2.811	10.1958		1.7145	7.2995		1.98	3.3515		0	0
399	30.468	8.416		1.658	9.6922		1.6394	20.5535		1.828	1.4754		0	0
400	27	5.8		0.593	6.9786		1.844	33.8989		1.614	0.1465		0	0
401	32.161	3.194		0.076	3.5943		1.262	36.6572		1.578	0		0	0
402	51.976	0		0	1		0.2762	26.4381		1.45	0		0	0
403	70.835	0		0	0		0.1696	10.897		2.523	0		0	0
404	75.69	0		0	0.7401		0.1477	1.9372		1.977	0		0.21	0
405	76.48	0		0.328	4.6657		0	0		0.913	0		4.254	0
406	80.653	0		0.001	12.1509		0	0		0.41	0		26.016	0
407	91.718	0		0.538	20.1981		0	0		0	0		55.654	0
408	98.659	0		1.283	24.9858		0	0		0	0		68.614	0
409	92.193	0.614		3.144	22.8537		0	0		0	0		50.394	0
410	76.496	3.344		3.752	16.6038		0	0		0	0		16.045	0
411	64.099	12.639		2.792	9.5472		0	0		0	0		0	0
412	59.052	14.805		2.309	3.8491		0	0		0	0		0	0
413	64.982	15.667		2.116	0.5283		0	0		0	0		0	0
414	82.82	22.538		1.302	0		0	0		0	0		0	0
415	86.88	24.68		0.472	0		0	0		0	0		0	0
416	71.043	18.079		0	0		0	0		0	0		0	0
417	41.716	9.995		0.273	0		0	0		0	0		0	0
418	17.342	7.584		1.006	0		0	0		0	0		0	0
419	3.394	6.813		0.816	0		0	0		0.458	0		0	0
420	0.264	2.824		0.38	0.5255		0	0		1.543	0		0	0
421	0	0.376		0.168	1		0	0		6.165	0		0	0
422	0	0		1.489	1.3012		0	0		13.11	0		2.978	0
423	0	0		8.518	2.1698		0	0		17.033	0		25.418	0
424	0	0		20	3		0	0.4781		13.576	0		59.042	0.472
425	0	0		3.9185	0		0	0.7786		6.221	0		83.466	6.524
426	0.108	0		4	0		0	1.216		1.572	0		85.896	21.757
427	1.984	0		4	0		0	2.0457		0.247	0		65.498	40.275
428	8.622	0		3.7499	0		0	0.5694		0	0		38.185	59.494
429	21.313	0		2.2377	0		0	0		0	0		21.36	79.716
430	32.744	0		0.8536	0		0	0.1206		0	0		34.427	95.91
431	33.773	0		0	0.0212		0	0.4314		0	0		81.867	104.255
432	27.124	0		0	0.896		0	0.5867		0	0		133.322	104.675
433	20.833	0		0	0.7572		0	0.3212		0	0.0364		139.07	103.199
434	17.884	0		0	0.7418		0	0.0427		0	0.8597		105.932	97.414
435	18.464	0		0.2139	0.7861		0	0		0	1		83.94	79.35
436	21.478	0		0.4232	0.1819		0	0		0.313	0.6867		98.749	48.769
437	23.508	0		0.4048	0		0	0		0.837	0.03		122.76	18.018
438	21.764	0		1.0969	0		0	0		2.164	0		110.636	2.314
439	19.141	0		2	0		0	0		1.798	0		72.285	0
440	16.84	0		2	0		0	0		0.547	0		40.411	0
441	14.953	0		1.9022	0		0	0		0	0		21.218	0.333
442	16.347	0		1.138	0		0	0		0	0		8.697	5.559
443	20.456	0		1	0		0	0		0	0		1.422	16.726
444	20.393	0		1	0		0	0		0	0		0	26.005
445	13.24	0		1	0		0.2091	0		0.147	0		0	24.786
446	7.592	0		0.8574	0		2.2378	0		0.04	0		0	14.998
447	6.329	0		0	0		9.2596	0		0	0		0.36	10.254
448	7.097	0		0	0		19.952	0		0	0		2.461	19.858
449	19.978	0		0	0		23.7296	0		0	0		8.534	32.472
450	42.2	0		0	0		15.9658	0		0.007	0		24.693	31.892
451	53.134	0		0	0		4.395	0		0	0		56.928	16.683
452	50.092	0		0	0		0.0526	0		0	0		98.775	6.628
453	38.086	0		0	0		0	0		0	0		131.679	15.654
454	32.435	0		0	0.0789		0	0		0	0		153.243	41.315
455	31.184	0		0	0.0763		0	0		0	0		159.204	69.783
456	31.023	0		0	0		0	0		0	0		148.622	84.735
457	28.112	0		0.0796	0		0	0		0	0		133.333	82.203
458	26.365	2.709		0	0		0	0		0	0		127.328	74.917
459	23.734	13.886		0	0		0	0		0	0		125.293	67.009
460	23.16	27.56		0	0		0	0		0	0		106.59	62.913
461	23.95	33.952		0.0427	0		0.1736	0		1.719	0		58.158	56.252
462	22.629	19.268		0.3713	0		0.1152	0		8.474	0		16.436	42.766
463	17.781	8.78		2.2254	0		0	0		23.698	0		1.485	24.041
464	12.186	5.073		3.1869	0		0	0		29.178	0		0	7.337
465	7.24	7.304		2.6069	0		0	0		25.59	0.4481		0	0.685
466	10.055	6.339		1	0		1.8214	0		24.036	1.9539		0.241	0
467	22.152	8.823		0.2486	0.8977		6.9051	0		46.809	5.0005		0.088	0
468	36.389	8.124		0.0918	3.8446		12.8725	0		76.055	5.581		0	0
469	44.801	4.876		0.9846	7.8497		14.5978	0		99.718	4.3662		0	0
470	47.392	2.224		2.4532	12.5472		9.6438	0		105.75	2.377		0	0
471	47.537	6.316		4.0116	15.992		2.9924	0		97.86	0.9814		0	0
472	49.736	3.665		4.5279	15.411		0	0		75.423	0.0731		1.806	0
473	43.918	1.828		3.6705	13.7911		0	0		48.915	0.4117		3.745	0
474	34.06	0		1.7692	10.9164		0	0		27.716	1.1537		2.618	4.651
475	20	0		1.1252	7.0829		0	0		23.133	1.2364		0.901	24.354
476	13.221	0		1.2428	3.384		0	0		25.099	1.4129		0.283	52.892
477	19.085	0		2.2139	0.7399		0	0		17.732	0.9508		0.272	75.732
478	44.797	0		3.0925	0.2573		0	0		7.64	0.2987		0.415	83.59
479	80.699	0		3.578	1.4701		0	0		0.728	0		2.619	73.72
480	101.752	0		3.9926	5.2533		0	0		2.856	0		18.565	48.898
481	94.821	0		2.824	8.0738		0	0		5.552	0		54.959	22.219
482	60.244	0		2.022	10.5641		0	0		5.091	0		101.825	5.016
483	19.554	0		3.0289	12.3783		0	0		1.343	0		139.398	0
484	4.239	0		4.7718	14.4038		0	0		0.386	0		151.743	0
485	0.288	0		5.2505	17.1522		0	0		0	0		142.29	2.476
486	0.278	0		4.1591	18.8929		0	0		0	0		135.158	13.01
487	0.984	0		4.1101	16.9837		0	0		0	0		139.118	33.828
488	1.063	0		6.6798	11.421		0	0		0	0		151.599	60.443
489	1.456	0.022		8.8382	7.4311		0	0		0	0		164.92	82.311
490	3.824	0		9.1321	6.2281		0	0		0	0.372		173.342	89.647
491	13.217	0		6.7734	8.2177		0	0		0	0		181.769	82.095
492	38.008	0		3.8555	10.3223		0	0		0	0		192.656	58.424
493	62.06	0		1.5838	11.6648		0	0		0	0		196.853	28.216
494	67.298	0		0.8613	11.2852		0	0		0	0		171.386	15.698
495	61.36	0.096		1.6916	8.5974		0	0		0	0		111.926	32.058
496	71.335	0		1.9318	4.7618		0	0		0	0		52.377	65.183
497	93.049	0.056		2.4735	1.6563		0	0		0	0		30.574	89.162
498	98.662	2.316		1.6672	0.3699		0	0		0	0		52.576	94.395
499	79.936	11.389		0.4952	0.1459		0	0		0	0		86.08	99.335
500	56	24		0	1.0686		0	0		0	0		0	0
