# Supplementary material for: Delivery of Basic Fibroblast Growth Factor Through an In Situ Forming Smart Hydrogel Activates Autophagy in Schwann Cells and Improves Facial Nerves Generation via the PAK-1 Signaling Pathway
Source: Front Pharmacol. 2022 Apr 1;13:778680. doi: 10.3389/fphar.2022.778680 (PMC9011134; doi:10.3389/fphar.2022.778680)
Supplement: Supplementary file 9 [file DataSheet7.ZIP]

Archive with 21 entries (20 files):
- figure4/
- figure4/figure 4 GADPH.tif
- figure4/figure 4 bax.png
- figure4/figure 4 bcl2 .tif
- figure4/figure 4A FNI (1).tif
- figure4/figure 4A FNI (2).tif
- figure4/figure 4A FNI (3).tif
- figure4/figure 4A P-bFGF (1).tif
- figure4/figure 4A P-bFGF (2).tif
- figure4/figure 4A P-bFGF (3).tif
- figure4/figure 4A Poloxamer (1).tif
- figure4/figure 4A Poloxamer (2).tif
- figure4/figure 4A Poloxamer (3).tif
- figure4/figure 4A bFGF  (1).tif
- figure4/figure 4A bFGF  (2).tif
- figure4/figure 4A bFGF  (3).tif
- figure4/figure 4A sham (1).tif
- figure4/figure 4A sham (2).tif
- figure4/figure 4A sham (3).tif
- figure4/figure 4B fluorescence.xls
- figure4/figure 4D-E.xls
