# Supplementary material for: Delivery of Basic Fibroblast Growth Factor Through an In Situ Forming Smart Hydrogel Activates Autophagy in Schwann Cells and Improves Facial Nerves Generation via the PAK-1 Signaling Pathway
Source: Front Pharmacol. 2022 Apr 1;13:778680. doi: 10.3389/fphar.2022.778680 (PMC9011134; doi:10.3389/fphar.2022.778680)
Supplement: Supplementary file 9 [file DataSheet7.ZIP › figure4/figure 4B fluorescence.xls]

## Sheet: Sheet1
cleaved caspase-3	sham	FNI	Poloxamer	bFGF	P-bFGF
	1.10785	1.88815	1.75191	1.54192	0.989957
	1.05302	1.20172	1.71559	1.45137	0.759057
	1.02845	1.70562	1.36336	1.32147	1.16143
	0.810681	1.68117	1.21845	1.33764	0.876294	Tukey's multiple comparisons test				FNI vs P-bFGF		P<0.01
										bFGF vs P-bFGF		P<0.05
