# Supplementary material for: Delivery of Basic Fibroblast Growth Factor Through an In Situ Forming Smart Hydrogel Activates Autophagy in Schwann Cells and Improves Facial Nerves Generation via the PAK-1 Signaling Pathway
Source: Front Pharmacol. 2022 Apr 1;13:778680. doi: 10.3389/fphar.2022.778680 (PMC9011134; doi:10.3389/fphar.2022.778680)
Supplement: Supplementary file 9 [file DataSheet7.ZIP › figure4/figure 4D-E.xls]

## Sheet: Sheet1
Bax/GAPDH
	1.23279	2.11653	1.88635	1.35189	1.07254
	0.889156	1.82254	2.25752	1.99331	0.854133
	0.878052	2.39973	2.46466	2.10528	1.00407	Tukey's multiple comparisons test				FNI vs P-bFGF		P<0.01
										bFGF vs P-bFGF		P<0.05
Bcl2/GAPDH
	0.836058	0.404379	0.313203	0.635161	1.23171
	1.05964	0.787852	0.678061	0.79457	1.21464
	1.1043	0.321569	0.282333	0.623239	1.27624	Tukey's multiple comparisons test				FNI vs P-bFGF		P<0.01
										bFGF vs P-bFGF		P<0.05
